# Supplementary material for: Multi-targeted kinase inhibition alleviates mTOR inhibitor resistance in triple-negative breast cancer
Source: Breast Cancer Res Treat. 2019 Aug 6;178(2):263–74. doi: 10.1007/s10549-019-05380-z (PMC6797661; doi:10.1007/s10549-019-05380-z)
Supplement: Supplementary file 2 — Supplementary material 2 (XLSX 53 kb) Suppl. Table S1. Molecular subtypes of TNBC cell lines. Suppl. Table S2. Node table in protein-protein interactions of AEE788 potential targets. [file 10549_2019_5380_MOESM2_ESM.xlsx]

## Sheet: TNBC cell line_subtype
Suppl. Table S1
Molecular subtypes of TNBC cell lines.
basal-like 1 (BL1)	basal-like 2 (BL2)	mesenchymal (M)	mesenchymal stem-like (MSL)	luminal androgen receptor (LAR)	unclassified
HCC1937	HCC1806	BT549	Hs578T	MDA-MB-453	BT20
HCC1143	SUM149PT		SUM159PT	SUM185PE	SKBR7
HCC38	HCC70		MDA-MB-231		SUM52PE
MDA-MB-468			MDA-MB-436		SUM229PE
					SUM1315MO2

## Sheet: node_table
Suppl. Table S2
Node table in protein-protein interactions of AEE788 potential targets.
Putative targets of AEE788 were marked in red.
Proteins interacting with mTOR signaling pathway were marked in green.
Id	Node	Degree	Betweenness			Id	Node	Degree	Betweenness			Id	Node	Degree	Betweenness			Id	Node	Degree	Betweenness			Id	Node	Degree	Betweenness			Id	Node	Degree	Betweenness			Id	Node	Degree	Betweenness			Id	Node	Degree	Betweenness			Id	Node
P42684	ABL2	36	630			P31751	AKT2	53	1378			P50613	CDK7	66	2145			Q9HAZ1	CLK4	8	28			P00533	EGFR	391	76245			P49137	MAPKAPK2	32	496			P09619	PDGFRB	74	2701			P51812	RPS6KA3	37	666			Q9UK32	RPS6KA6
P01112	HRAS	1	0			Q9Y4I1	MYO5A	1	0			P24928	POLR2A	1	0			Q9BZL1	UBL5	1	0			O43147	SGSM2	1	0			Q9NX58	LYAR	1	0			P01127	PDGFB	1	0			P23508	MCC	1	0			P22736	NR4A1
Q13671	RIN1	1	0			Q9UKG1	APPL1	1	0			Q13503	MED21	1	0			P18146	EGR1	1	0			Q9UQC2	GAB2	1	0			O75940	SMNDC1	1	0			Q15599	SLC9A3R2	1	0			Q9Y2Q3	GSTK1	1	0			P41235	HNF4A
P46108	CRK	1	0			P56279	TCL1A	1	0			P23193	TCEA1	1	0			Q8N2M8	CLASRP	1	0			P04626	ERBB2	1	0			Q00613	HSF1	1	0			O15524	SOCS1	1	0			P28482	MAPK1	1	0			P61960	UFM1
P00533	EGFR	1	0			O60346	PHLPP1	1	0			P07355	ANXA2	1	0			Q9P0P0	RNF181	1	0			P46109	CRKL	1	0			P30304	CDC25A	1	0			P27986	PIK3R1	1	0			P27361	MAPK3	1	0			P26358	DNMT1
P04626	ERBB2	1	0			Q6ZVD8	PHLPP2	1	0			Q8WUI4	HDAC7	1	0			Q6NYC1	JMJD6	1	0			Q92870	APBB2	1	0			P53667	LIMK1	1	0			P20936	RASA1	1	0			Q92793	CREBBP	1	0			Q75N90	FBN3
P21860	ERBB3	1	0			Q7Z6J0	SH3RF1	1	0			P41743	PRKCI	1	0			Q96SB4	SRPK1	1	0			P51451	BLK	1	0			Q16539	MAPK14	1	0			P42229	STAT5A	1	0			Q99613	EIF3C	1	0			Q6NUN9	ZNF746
Q15303	ERBB4	1	0			P35222	CTNNB1	1	0			P32121	ARRB2	1	0			Q9UQ35	SRRM2	1	0			P46108	CRK	1	0			P63104	YWHAZ	1	0			P29350	PTPN6	1	0			P18859	ATP5J	1	0			P07199	CENPB
P19174	PLCG1	1	0			Q96DZ5	CLIP3	1	0			P0CG48	UBC	1	0			Q96HN2	AHCYL2	1	0			Q6PKX4	DOK6	1	0			O15511	ARPC5	1	0			P23470	PTPRG	1	0			O15530	PDPK1	1	0			P05452	CLEC3B
P62993	GRB2	1	0			Q92945	KHSRP	1	0			P20248	CCNA2	1	0									P98077	SHC2	1	0			P31751	AKT2	1	0			Q12913	PTPRJ	1	0			Q9UBP6	METTL1	1	0			P05386	RPLP1
P16333	NCK1	1	0			Q07352	ZFP36L1	1	0			P07900	HSP90AA1	1	0									Q13387	MAPK8IP2	1	0			P50549	ETV1	1	0			Q15256	PTPRR	1	0			O95644	NFATC1	1	0			Q9UKR5	C14orf1
P27986	PIK3R1	1	0			P42574	CASP3	1	0			Q2YD98	UVSSA	1	0									Q7Z7G1	CLNK	1	0			P29353	SHC1	1	0			Q05209	PTPN12	1	0			Q12933	TRAF2	1	0			O75165	DNAJC13
P12931	SRC	1	0			P15172	MYOD1	1	0			P14635	CCNB1	1	0									P49757	NUMB	1	0			P28482	MAPK1	1	0			Q16827	PTPRO	1	0			P46934	NEDD4	1	0			Q9H254	SPTBN4
P06241	FYN	1	0			P53804	TTC3	1	0			Q96SB4	SRPK1	1	0									Q13322	GRB10	1	0			Q8IXK0	PHC2	1	0			P23467	PTPRB	1	0			Q9Y2T3	GDA	1	0			P0CG48	UBC
P41182	BCL6	1	0			P78527	PRKDC	1	0			P78362	SRPK2	1	0									Q8WXH5	SOCS4	1	0			P01133	EGF	1	0			P27449	ATP6V0C	1	0			P55060	CSE1L	1	0			P48740	MASP1
Q02779	MAP3K10	1	0			P04114	APOB	1	0			P51948	MNAT1	1	0									Q96B97	SH3KBP1	1	0			P31749	AKT1	1	0			Q8WUM4	PDCD6IP	1	0			P07900	HSP90AA1	1	0			O75448	MED24
Q9H204	MED28	1	0			P43490	NAMPT	1	0			P51946	CCNH	1	0									Q13596	SNX1	1	0			P04792	HSPB1	1	0			Q14451	GRB7	1	0			P21980	TGM2	1	0			Q86WZ6	ZNF227
Q8IZP0	ABI1	1	0			O94875	SORBS2	1	0			P24941	CDK2	1	0									P13866	SLC5A1	1	0			Q13151	HNRNPA0	1	0			Q13322	GRB10	1	0			P55786	NPEPPS	1	0			Q9UHR5	SAP30BP
O94875	SORBS2	1	0			Q687X5	STEAP4	1	0			P06493	CDK1	1	0									P01100	FOS	1	0			Q13618	CUL3	1	0			P07947	YES1	1	0			P08238	HSP90AB1	1	0			P27361	MAPK3
P04040	CAT	1	0			Q9H221	ABCG8	1	0			P10275	AR	1	0									P16144	ITGB4	1	0			Q92905	COPS5	1	0			Q13239	SLA	1	0			Q15418	RPS6KA1	1	0			Q8N205	SYNE4
P23458	JAK1	1	0			Q9NST1	PNPLA3	1	0			O00267	SUPT5H	1	0									Q9P0L0	VAPA	1	0			P67870	CSNK2B	1	0			O00459	PIK3R2	1	0			P67870	CSNK2B	1	0			Q06330	RBPJ
P00519	ABL1	1	0			Q16543	CDC37	1	0			Q9BWU1	CDK19	1	0									P57075	UBASH3A	1	0			Q15717	ELAVL1	1	0			O14492	SH2B2	1	0			P03372	ESR1	1	0			Q03701	CEBPZ
P29323	EPHB2	1	0			P0CG48	UBC	1	0			P11802	CDK4	1	0									Q9UNE7	STUB1	1	0			Q8IW41	MAPKAPK5	1	0			P46108	CRK	1	0			Q13393	PLD1	1	0			Q14147	DHX34
Q9UBC0	ONECUT1	1	0			P12755	SKI	1	0			Q00535	CDK5	1	0									O95433	AHSA1	1	0			P03372	ESR1	1	0			Q03135	CAV1	1	0			Q16539	MAPK14	1	0			P63279	UBE2I
Q15642	TRIP10	1	0			P34947	GRK5	1	0			Q14103	HNRNPD	1	0									Q15843	NEDD8	1	0			Q15759	MAPK11	1	0			P04049	RAF1	1	0			Q15121	PEA15	1	0			Q16543	CDC37
P08631	HCK	1	0			O14757	CHEK1	1	0			Q13889	GTF2H3	1	0									Q99608	NDN	1	0			Q96BK5	PINX1	1	0			Q96B97	SH3KBP1	1	0			P16104	H2AFX	1	0			P07900	HSP90AA1
O43482	OIP5	1	0			P49841	GSK3B	1	0			P19447	ERCC3	1	0									P40818	USP8	1	0			P27361	MAPK3	1	0			P56539	CAV3	1	0			P52788	SMS	1	0			Q8TDZ2	MICAL1
Q6PIJ6	FBXO38	1	0			Q15047	SETDB1	1	0			Q9Y230	RUVBL2	1	0									P60174	TPI1	1	0			P09917	ALOX5	1	0			P19525	EIF2AK2	1	0			P48740	MASP1	1	0			Q15847	C10orf116
Q16890	TPD52L1	1	0			P98170	XIAP	1	0			Q00839	HNRNPU	1	0									Q02790	FKBP4	1	0			O95453	PARN	1	0			O60749	SNX2	1	0			Q9HBU1	BARX1	1	0			Q00013	MPP1
Q9C002	C15orf48	1	0			Q9H0K1	SIK2	1	0			Q13888	GTF2H2	1	0									P54368	OAZ1	1	0			P30305	CDC25B	1	0			P00533	EGFR	1	0			P25963	NFKBIA	1	0			P19793	RXRA
Q96PU5	NEDD4L	1	0			O15111	CHUK	1	0			P08238	HSP90AB1	1	0									P62330	ARF6	1	0			O14757	CHEK1	1	0			Q13596	SNX1	1	0			P0CG48	UBC	1	0			P61968	LMO4
P46934	NEDD4	1	0			Q15118	PDK1	1	0			Q92759	GTF2H4	1	0									P31321	PRKAR1B	1	0			Q07352	ZFP36L1	1	0			P16234	PDGFRA	1	0			P67809	YBX1	1	0			Q13467	FZD5
Q8WUI4	HDAC7	1	0			P03372	ESR1	1	0			P28715	ERCC5	1	0									P16152	CBR1	1	0			P11940	PABPC1	1	0			Q08431	MFGE8	1	0			Q6XQN6	NAPRT1	1	0			P05067	APP
Q99704	DOK1	1	0			P45983	MAPK8	1	0			P78371	CCT2	1	0									P09493	TPM1	1	0									P15498	VAV1	1	0			O14745	SLC9A3R1	1	0			P23511	NFYA
O14818	PSMA7	1	0			Q99683	MAP3K5	1	0			Q8N163	KIAA1967	1	0									P09936	UCHL1	1	0									P46934	NEDD4	1	0			O95294	RASAL1	1	0			P19634	SLC9A1
Q9NYB9	ABI2	1	0			P23945	FSHR	1	0			P32780	GTF2H1	1	0									P29350	PTPN6	1	0									P07900	HSP90AA1	1	0			P11142	HSPA8	1	0			P02686	MBP
Q14247	CTTN	1	0			P56277	CMC4	1	0			P33993	MCM7	1	0									Q02297	NRG1	1	0									P08238	HSP90AB1	1	0			P10636	MAPT	1	0			Q9BSL1	UBAC1
						Q53GL0	PLEKHO1	1	0			Q6ZYL4	GTF2H5	1	0									Q07157	TJP1	1	0									Q9BQ66	KRTAP4-12	1	0			O00273	DFFA	1	0			O60828	PQBP1
						P56278	MTCP1	1	0			P04637	TP53	1	0									P56539	CAV3	1	0									O00750	PIK3C2B	1	0									P08238	HSP90AB1
						P38936	CDKN1A	1	0			Q16543	CDC37	1	0									O15524	SOCS1	1	0									O14745	SLC9A3R1	1	0
						P49137	MAPKAPK2	1	0			Q01094	E2F1	1	0									Q9UNH7	SNX6	1	0									P60484	PTEN	1	0
						Q05513	PRKCZ	1	0			P03372	ESR1	1	0									Q9HCC9	ZFYVE28	1	0									P19174	PLCG1	1	0
						O95988	TCL1B	1	0			Q92769	HDAC2	1	0									P09382	LGALS1	1	0									Q06124	PTPN11	1	0
						Q9H9Y6	POLR1B	1	0			Q13330	MTA1	1	0									Q07890	SOS2	1	0									P54762	EPHB1	1	0
						Q16627	CCL14	1	0			P10827	THRA	1	0									P17931	LGALS3	1	0									P12931	SRC	1	0
						Q15363	TMED2	1	0			Q15545	TAF7	1	0									O60496	DOK2	1	0									P18031	PTPN1	1	0
						P35326	SPRR2A	1	0			P18074	ERCC2	1	0									P42858	HTT	1	0									P62993	GRB2	1	0
						Q9H488	POFUT1	1	0			P50750	CDK9	1	0									Q7L273	KCTD9	1	0									Q15262	PTPRK	1	0
						P02647	APOA1	1	0			Q02539	HIST1H1A	1	0									P46934	NEDD4	1	0									P08575	PTPRC	1	0
						P08670	VIM	1	0			P39880	CUX1	1	0									O75674	TOM1L1	1	0									P23469	PTPRE	1	0
						Q96L92	SNX27	1	0			P10276	RARA	1	0									P60468	SEC61B	1	0									Q9Y2R2	PTPN22	1	0
						P05067	APP	1	0			P11473	VDR	1	0									Q06190	PPP2R3A	1	0									Q07912	TNK2	1	0
						P07900	HSP90AA1	1	0			Q00534	CDK6	1	0									P16104	H2AFX	1	0									Q9UJM3	ERRFI1	1	0
						P08238	HSP90AB1	1	0			P51659	HSD17B4	1	0									Q9Y5K6	CD2AP	1	0									P0CG48	UBC	1	0
												P01909	HLA-DQA1	1	0									Q96MP8	KCTD7	1	0									P25098	ADRBK1	1	0
												P30876	POLR2B	1	0									P05771	PRKCB	1	0									P06241	FYN	1	0
												P51668	UBE2D1	1	0									Q99700	ATXN2	1	0									O43639	NCK2	1	0
												P05067	APP	1	0									O75604	USP2	1	0									P16333	NCK1	1	0
												P29083	GTF2E1	1	0									Q92769	HDAC2	1	0									P22681	CBL	1	0
												P38398	BRCA1	1	0									P46937	YAP1	1	0									Q14449	GRB14	1	0
												Q9Y5B0	CTDP1	1	0									Q9H492	MAP1LC3A	1	0									P29353	SHC1	1	0
												Q15797	SMAD1	1	0									P29279	CTGF	1	0									P05106	ITGB3	1	0
												P29084	GTF2E2	1	0									Q8NER1	TRPV1	1	0									P21453	S1PR1	1	0
												P02686	MBP	1	0									O43852	CALU	1	0									O95219	SNX4	1	0
												P01023	A2M	1	0									Q9H3S7	PTPN23	1	0									Q9UKW4	VAV3	1	0
												P48740	MASP1	1	0									Q9Y4L5	RNF115	1	0									P52735	VAV2	1	0
												P23634	ATP2B4	1	0									Q9BY43	CHMP4A	1	0									P53621	COPA	1	0
																								P62979	RPS27A	1	0									Q15464	SHB	1	0
																								Q01973	ROR1	1	0									Q92569	PIK3R3	1	0
																								P62993	GRB2	1	0									P41212	ETV6	1	0
																								P36542	ATP5C1	1	0									Q02556	IRF8	1	0
																								P01133	EGF	1	0									P62979	RPS27A	1	0
																								P62158	CALM3	1	0									O75581	LRP6	1	0
																								P42566	EPS15	1	0									P46109	CRKL	1	0
																								Q9UJ41	RABGEF1	1	0									P42224	STAT1	1	0
																								P04406	GAPDH	1	0
																								Q03135	CAV1	1	0
																								P08195	SLC3A2	1	0
																								P09496	CLTA	1	0
																								P31947	SFN	1	0
																								P06702	S100A9	1	0
																								P07948	LYN	1	0
																								P01135	TGFA	1	0
																								P68431	HIST1H3H	1	0
																								O00750	PIK3C2B	1	0
																								O00443	PIK3C2A	1	0
																								P53675	CLTCL1	1	0
																								P55735	SEC13	1	0
																								P05362	ICAM1	1	0
																								P51636	CAV2	1	0
																								Q9NYD6	HOXC10	1	0
																								Q13740	ALCAM	1	0
																								P68366	TUBA4A	1	0
																								P05023	ATP1A1	1	0
																								P05026	ATP1B1	1	0
																								P63104	YWHAZ	1	0
																								P22681	CBL	1	0
																								Q15303	ERBB4	1	0
																								P21860	ERBB3	1	0
																								P13987	CD59	1	0
																								P29353	SHC1	1	0
																								O75368	SH3BGRL	1	0
																								Q06124	PTPN11	1	0
																								P51692	STAT5B	1	0
																								P41240	CSK	1	0
																								P04083	ANXA1	1	0
																								P25098	ADRBK1	1	0
																								Q8IZV2	CMTM8	1	0
																								P00519	ABL1	1	0
																								P42684	ABL2	1	0
																								Q92625	ANKS1A	1	0
																								O96018	APBA3	1	0
																								O00213	APBB1	1	0
																								O95704	APBB3	1	0
																								Q9UKG1	APPL1	1	0
																								P51813	BMX	1	0
																								Q9NSE2	CISH	1	0
																								Q8IZW8	TNS4	1	0
																								Q8TEW6	DOK4	1	0
																								Q9P104	DOK5	1	0
																								Q7Z6G8	ANKS1B	1	0
																								P07332	FES	1	0
																								P35568	IRS1	1	0
																								O14654	IRS4	1	0
																								O60674	JAK2	1	0
																								Q9UQQ2	SH2B3	1	0
																								Q9UQF2	MAPK8IP1	1	0
																								P16333	NCK1	1	0
																								Q9Y6R0	NUMBL	1	0
																								P27986	PIK3R1	1	0
																								O00459	PIK3R2	1	0
																								Q92569	PIK3R3	1	0
																								P19174	PLCG1	1	0
																								P16885	PLCG2	1	0
																								Q13882	PTK6	1	0
																								P20936	RASA1	1	0
																								Q8WYP3	RIN2	1	0
																								Q9NRF2	SH2B1	1	0
																								O60880	SH2D1A	1	0
																								Q9NP31	SH2D2A	1	0
																								Q92529	SHC3	1	0
																								Q13239	SLA	1	0
																								P43405	SYK	1	0
																								Q9Y490	TLN1	1	0
																								P15498	VAV1	1	0
																								P43403	ZAP70	1	0
																								O60603	TLR2	1	0
																								O00206	TLR4	1	0
																								Q8WUM4	PDCD6IP	1	0
																								P12830	CDH1	1	0
																								P42224	STAT1	1	0
																								P40763	STAT3	1	0
																								P23458	JAK1	1	0
																								Q14289	PTK2B	1	0
																								P12931	SRC	1	0
																								O75159	SOCS5	1	0
																								P18031	PTPN1	1	0
																								P29466	CASP1	1	0
																								P42574	CASP3	1	0
																								P55210	CASP7	1	0
																								O14828	SCAMP3	1	0
																								Q99962	SH3GL2	1	0
																								P03372	ESR1	1	0
																								O75886	STAM2	1	0
																								Q13671	RIN1	1	0
																								P08047	SP1	1	0
																								P19793	RXRA	1	0
																								P10828	THRB	1	0
																								P18146	EGR1	1	0
																								P04637	TP53	1	0
																								P08575	PTPRC	1	0
																								Q12913	PTPRJ	1	0
																								P23467	PTPRB	1	0
																								Q9UJM3	ERRFI1	1	0
																								P35228	NOS2	1	0
																								P24385	CCND1	1	0
																								P15941	MUC1	1	0
																								P0CG48	UBC	1	0
																								P20336	RAB3A	1	0
																								Q14050	COL9A3	1	0
																								Q96CW1	AP2M1	1	0
																								Q9Y6I3	EPN1	1	0
																								P34932	HSPA4	1	0
																								P49908	SEPP1	1	0
																								P60520	GABARAPL2	1	0
																								P16930	FAH	1	0
																								Q92733	PRCC	1	0
																								Q02952	AKAP12	1	0
																								Q9UBN7	HDAC6	1	0
																								O14818	PSMA7	1	0
																								Q9NNZ3	DNAJC4	1	0
																								Q8N111	CEND1	1	0
																								P23528	CFL1	1	0
																								P55036	PSMD4	1	0
																								Q02246	CNTN2	1	0
																								O94875	SORBS2	1	0
																								Q06830	PRDX1	1	0
																								Q05209	PTPN12	1	0
																								P53041	PPP5C	1	0
																								Q8IVM0	CCDC50	1	0
																								P14625	HSP90B1	1	0
																								Q14318	FKBP8	1	0
																								Q09666	AHNAK	1	0
																								P40925	MDH1	1	0
																								Q96JA1	LRIG1	1	0
																								P12004	PCNA	1	0
																								P31939	ATIC	1	0
																								Q14515	SPARCL1	1	0
																								Q13191	CBLB	1	0
																								Q99784	OLFM1	1	0
																								P06132	UROD	1	0
																								P02751	FN1	1	0
																								Q15819	UBE2V2	1	0
																								Q8TF42	UBASH3B	1	0
																								O75095	MEGF6	1	0
																								Q6UWJ1	TMCO3	1	0
																								Q14204	DYNC1H1	1	0
																								P21291	CSRP1	1	0
																								P52306	RAP1GDS1	1	0
																								Q9Y3A3	MOB4	1	0
																								P17174	GOT1	1	0
																								O94992	HEXIM1	1	0
																								P43243	MATR3	1	0
																								O00170	AIP	1	0
																								Q12852	MAP3K12	1	0
																								P11142	HSPA8	1	0
																								P26641	EEF1G	1	0
																								Q13491	GPM6B	1	0
																								Q13561	DCTN2	1	0
																								P41222	PTGDS	1	0
																								Q9Y237	PIN4	1	0
																								Q15005	SPCS2	1	0
																								Q8N2Y8	RUSC2	1	0
																								P08107	HSPA1A	1	0
																								Q15120	PDK3	1	0
																								Q9Y2H9	MAST1	1	0
																								Q8TDB4	MGARP	1	0
																								P04075	ALDOA	1	0
																								P31948	STIP1	1	0
																								Q16186	ADRM1	1	0
																								P52735	VAV2	1	0
																								P52294	KPNA1	1	0
																								Q99418	CYTH2	1	0
																								P08581	MET	1	0
																								P31151	S100A7	1	0
																								Q71U36	TUBA1A	1	0
																								Q9BRG2	SH2D3A	1	0
																								Q07889	SOS1	1	0
																								P07585	DCN	1	0
																								Q14449	GRB14	1	0
																								O15162	PLSCR1	1	0
																								P08922	ROS1	1	0
																								P16070	CD44	1	0
																								P17252	PRKCA	1	0
																								P42229	STAT5A	1	0
																								P35222	CTNNB1	1	0
																								P10275	AR	1	0
																								O60716	CTNND1	1	0
																								Q6UWE0	LRSAM1	1	0
																								P14923	JUP	1	0
																								P49069	CAMLG	1	0
																								Q99075	HBEGF	1	0
																								O60749	SNX2	1	0
																								P17676	CEBPB	1	0
																								P27701	CD82	1	0
																								Q9ULV8	CBLC	1	0
																								O14543	SOCS3	1	0
																								Q13546	RIPK1	1	0
																								O15492	RGS16	1	0
																								P09619	PDGFRB	1	0
																								O43639	NCK2	1	0
																								O14944	EREG	1	0
																								Q13480	GAB1	1	0
																								O95219	SNX4	1	0
																								P16591	FER	1	0
																								O43597	SPRY2	1	0
																								P08069	IGF1R	1	0
																								P07900	HSP90AA1	1	0
																								O14964	HGS	1	0
																								P13591	NCAM1	1	0
																								P51452	DUSP3	1	0
																								Q16539	MAPK14	1	0
																								O15357	INPPL1	1	0
																								P42768	WAS	1	0
																								P15514	AREG	1	0
																								Q05397	PTK2	1	0
																								Q9NV92	NDFIP2	1	0
																								Q9HAU4	SMURF2	1	0
																								P62316	SNRPD2	1	0
																								Q07912	TNK2	1	0
																								P62736	ACTA2	1	0
																								Q6GQQ9	OTUD7B	1	0
																								Q9BT67	NDFIP1	1	0
																								P30304	CDC25A	1	0
																								P18085	ARF4	1	0
																								O14939	PLD2	1	0
																								Q9UKW4	VAV3	1	0
																								P17612	PRKACA	1	0
																								P10644	PRKAR1A	1	0
																								Q92918	MAP4K1	1	0
																								Q13153	PAK1	1	0
																								Q6NZI2	PTRF	1	0
																								P51149	RAB7A	1	0
																								P13693	TPT1	1	0
																								P07947	YES1	1	0
																								Q9UBB4	ATXN10	1	0
																								Q96EY1	DNAJA3	1	0
																								P62258	YWHAE	1	0
																								Q969Z0	TBRG4	1	0
																								P04792	HSPB1	1	0
																								Q99959	PKP2	1	0
																								P27348	YWHAQ	1	0
																								O60884	DNAJA2	1	0
																								Q9H5V8	CDCP1	1	0
																								P54760	EPHB4	1	0
																								P0CG47	UBB	1	0
																								Q04695	KRT17	1	0
																								P02538	KRT6A	1	0
																								P13647	KRT5	1	0
																								P04264	KRT1	1	0
																								P06576	ATP5B	1	0
																								P56945	BCAR1	1	0
																								O43592	XPOT	1	0
																								P38646	HSPA9	1	0
																								P35221	CTNNA1	1	0
																								P02533	KRT14	1	0
																								Q00325	SLC25A3	1	0
																								Q07065	CKAP4	1	0
																								Q14974	KPNB1	1	0
																								P31689	DNAJA1	1	0
																								P16615	ATP2A2	1	0
																								Q96AG4	LRRC59	1	0
																								P49023	PXN	1	0
																								P31943	HNRNPH1	1	0
																								Q14192	FHL2	1	0
																								P10412	HIST1H1E	1	0
																								P62807	HIST1H2BE	1	0
																								P52597	HNRNPF	1	0
																								P61978	HNRNPK	1	0
																								P98172	EFNB1	1	0
																								Q14134	TRIM29	1	0
																								P06493	CDK1	1	0
																								P07437	TUBB	1	0
																								P10809	HSPD1	1	0
																								P55060	CSE1L	1	0
																								P10599	TXN	1	0
																								P05141	SLC25A5	1	0
																								P11021	HSPA5	1	0
																								P08238	HSP90AB1	1	0
																								P29317	EPHA2	1	0
																								P68104	EEF1A1	1	0
																								Q9NR50	EIF2B3	1	0
																								O75815	BCAR3	1	0
																								P31949	S100A11	1	0
																								P40855	PEX19	1	0
																								P17600	SYN1	1	0
																								Q9H299	SH3BGRL3	1	0
																								P06396	GSN	1	0
																								P60880	SNAP25	1	0
																								O95782	AP2A1	1	0
																								Q96AD5	PNPLA2	1	0
																								Q4KWH8	PLCH1	1	0
																								A4FU49	SH3D21	1	0
																								O15511	ARPC5	1	0
																								Q99933	BAG1	1	0
																								P19838	NFKB1	1	0
																								Q12929	EPS8	1	0
																								Q9BUA3	C11orf84	1	0
																								Q15750	TAB1	1	0
																								P51610	HCFC1	1	0
																								Q8N1I0	DOCK4	1	0
																								P61619	SEC61A1	1	0
																								P50402	EMD	1	0
																								Q96IZ5	RBM41	1	0
																								P98175	RBM10	1	0
																								Q12933	TRAF2	1	0
																								Q9Y4H2	IRS2	1	0
																								Q3SX64	ODF3L2	1	0
																								Q9BRS2	RIOK1	1	0
																								Q8IY21	DDX60	1	0
																								Q99417	MYCBP	1	0
																								Q9NYF8	BCLAF1	1	0
																								P39210	MPV17	1	0
																								Q86YJ7	ANKRD13B	1	0
																								Q8IZ07	ANKRD13A	1	0
																								Q16543	CDC37	1	0
																								Q9BV68	RNF126	1	0
																								Q6ZTN6	ANKRD13D	1	0
																								Q13492	PICALM	1	0
																								P35070	BTC	1	0
																								P46940	IQGAP1	1	0
																								P08631	HCK	1	0
[truncated: 18 more columns]

## Sheet: node_table_integrated
Putative targets of AEE788 were marked in red.
The degree of a node is the number of connections it has to other nodes. Nodes with higher node degree act as hubs in a network. The betweenness centrality measures the number of shortest paths going through the node.
Id	Node	Degree	Betweenness
P00533	EGFR	391	178882
P09619	PDGFRB	74	20524.4
P50613	CDK7	66	35914.6
P23443	RPS6KB1	56	26521.9
P31751	AKT2	53	26567.5
Q9UK32	RPS6KA6	38	19388.7
P35968	VEGFR2	38	11501.1
P51812	RPS6KA3	37	14817.5
P42684	ABL2	36	12328.2
P49137	MAPKAPK2	32	12762
P35916	VEGFR3	11	2613.92
P07900	HSP90AA1	9	14538.2
P08238	HSP90AB1	9	14538.2
P0CG48	UBC	8	16809.3
Q9HAZ1	CLK4	8	4077.61
P46934	NEDD4	6	4332.63
P03372	ESR1	5	7738.14
P12931	SRC	5	3009.24
P29353	SHC1	5	2745.16
P62993	GRB2	5	910.52
Q16543	CDC37	4	7079.36
P42224	STAT1	4	2445.99
P05067	APP	4	2088.79
P46108	CRK	4	516.6
P19174	PLCG1	4	516.6
P16333	NCK1	4	516.6
O94875	SORBS2	3	2467.85
Q16539	MAPK14	3	1871.29
P27361	MAPK3	3	827.61
P48740	MASP1	3	726.74
P67870	CSNK2B	3	463.65
Q13322	GRB10	3	398.18
P20936	RASA1	3	398.18
P29350	PTPN6	3	398.18
P22681	CBL	3	398.18
P06241	FYN	3	167.67
P27986	PIK3R1	3	55.19
P18146	EGR1	2	3878.16
P19793	RXRA	2	2273.77
Q92769	HDAC2	2	2214.51
P06493	CDK1	2	2214.51
P10275	AR	2	2214.51
P04637	TP53	2	2214.51
Q9UKG1	APPL1	2	1626.98
P35222	CTNNB1	2	1626.98
P42574	CASP3	2	1626.98
P07948	LYN	2	1465.71
P35568	IRS1	2	1465.71
P43405	SYK	2	1465.71
O14939	PLD2	2	1465.71
Q8WUI4	HDAC7	2	1086.95
P30304	CDC25A	2	950.41
P63104	YWHAZ	2	950.41
O15511	ARPC5	2	950.41
P01133	EGF	2	950.41
P04792	HSPB1	2	950.41
Q96SB4	SRPK1	2	839.46
Q12933	TRAF2	2	819.86
P16104	H2AFX	2	819.86
P55060	CSE1L	2	819.86
P11142	HSPA8	2	819.86
P98077	SHC2	2	348.93
P40763	STAT3	2	348.93
P08047	SP1	2	348.93
Q9Y6I3	EPN1	2	348.93
P08581	MET	2	348.93
P46940	IQGAP1	2	348.93
P02686	MBP	2	269.03
P05452	CLEC3B	2	266.08
P31749	AKT1	2	252.83
Q15717	ELAVL1	2	252.83
Q15118	PDK1	2	240.84
P45983	MAPK8	2	240.84
Q05513	PRKCZ	2	240.84
O14745	SLC9A3R1	2	182.81
P10636	MAPT	2	109.8
Q99613	EIF3C	2	109.8
O15530	PDPK1	2	109.8
O95644	NFATC1	2	109.8
P28482	MAPK1	2	101.02
Q15464	SHB	2	49.25
Q9Y6S9	RPS6KL1	2	0.11
Q13671	RIN1	2	0
P04626	ERBB2	2	0
P46109	CRKL	2	0
P21860	ERBB3	2	0
Q15303	ERBB4	2	0
O15524	SOCS1	2	0
Q96B97	SH3KBP1	2	0
Q13596	SNX1	2	0
P49767	VEGFC	2	0
O43915	FIGF	2	0
P42229	STAT5A	2	0
Q07352	ZFP36L1	2	0
Q12913	PTPRJ	2	0
Q05209	PTPN12	2	0
P23467	PTPRB	2	0
Q8WUM4	PDCD6IP	2	0
P07947	YES1	2	0
Q13239	SLA	2	0
O00459	PIK3R2	2	0
Q03135	CAV1	2	0
P56539	CAV3	2	0
P23458	JAK1	2	0
P00519	ABL1	2	0
O60749	SNX2	2	0
P15498	VAV1	2	0
P08631	HCK	2	0
O14757	CHEK1	2	0
P62979	RPS27A	2	0
O00750	PIK3C2B	2	0
Q06124	PTPN11	2	0
P25098	ADRBK1	2	0
Q92569	PIK3R3	2	0
P18031	PTPN1	2	0
P08575	PTPRC	2	0
Q07912	TNK2	2	0
Q9UJM3	ERRFI1	2	0
O14818	PSMA7	2	0
O43639	NCK2	2	0
P52735	VAV2	2	0
Q14449	GRB14	2	0
O95219	SNX4	2	0
Q9UKW4	VAV3	2	0
P01127	PDGFB	1	0
P22736	NR4A1	1	0
O43147	SGSM2	1	0
P23508	MCC	1	0
Q9NX58	LYAR	1	0
O75940	SMNDC1	1	0
Q9Y2Q3	GSTK1	1	0
Q00613	HSF1	1	0
P01112	HRAS	1	0
Q9UQC2	GAB2	1	0
Q9BZL1	UBL5	1	0
Q6VMQ6	ATF7IP	1	0
Q15599	SLC9A3R2	1	0
P53667	LIMK1	1	0
Q13057	COASY	1	0
Q92870	APBB2	1	0
P51451	BLK	1	0
Q6PKX4	DOK6	1	0
Q13387	MAPK8IP2	1	0
Q7Z7G1	CLNK	1	0
P49757	NUMB	1	0
Q9Y4I1	MYO5A	1	0
Q8WXH5	SOCS4	1	0
Q9BY77	POLDIP3	1	0
P55884	EIF3B	1	0
Q9BUZ4	TRAF4	1	0
P24928	POLR2A	1	0
Q05195	MXD1	1	0
Q09161	NCBP1	1	0
P13866	SLC5A1	1	0
P06730	EIF4E	1	0
P56279	TCL1A	1	0
O60346	PHLPP1	1	0
Q6ZVD8	PHLPP2	1	0
Q7Z6J0	SH3RF1	1	0
Q96DZ5	CLIP3	1	0
Q92945	KHSRP	1	0
P15172	MYOD1	1	0
P41235	HNF4A	1	0
Q02446	SP4	1	0
P23470	PTPRG	1	0
Q15256	PTPRR	1	0
Q16827	PTPRO	1	0
P27449	ATP6V0C	1	0
P41182	BCL6	1	0
P01100	FOS	1	0
P16144	ITGB4	1	0
Q9P0L0	VAPA	1	0
P57075	UBASH3A	1	0
Q9UNE7	STUB1	1	0
O95433	AHSA1	1	0
Q15843	NEDD8	1	0
Q99608	NDN	1	0
P40818	USP8	1	0
P60174	TPI1	1	0
Q02790	FKBP4	1	0
P54368	OAZ1	1	0
P62330	ARF6	1	0
P31321	PRKAR1B	1	0
P16152	CBR1	1	0
P09493	TPM1	1	0
Q02779	MAP3K10	1	0
P09936	UCHL1	1	0
Q9H204	MED28	1	0
Q14451	GRB7	1	0
O14492	SH2B2	1	0
Q8IZP0	ABI1	1	0
Q00005	PPP2R2B	1	0
P33151	CDH5	1	0
Q02297	NRG1	1	0
Q13503	MED21	1	0
P04049	RAF1	1	0
Q8N2M8	CLASRP	1	0
P50549	ETV1	1	0
P23193	TCEA1	1	0
P04040	CAT	1	0
Q07157	TJP1	1	0
Q8IXK0	PHC2	1	0
P19525	EIF2AK2	1	0
Q9UNH7	SNX6	1	0
P39060	COL18A1	1	0
P29323	EPHB2	1	0
P62877	RBX1	1	0
Q92793	CREBBP	1	0
P16234	PDGFRA	1	0
Q13155	AIMP2	1	0
Q9HCC9	ZFYVE28	1	0
Q09472	EP300	1	0
P61960	UFM1	1	0
P26358	DNMT1	1	0
Q92831	KAT2B	1	0
Q75N90	FBN3	1	0
Q6NUN9	ZNF746	1	0
P07199	CENPB	1	0
P53804	TTC3	1	0
P05386	RPLP1	1	0
Q9UKR5	C14orf1	1	0
O75165	DNAJC13	1	0
Q9H254	SPTBN4	1	0
O75448	MED24	1	0
P09382	LGALS1	1	0
Q86WZ6	ZNF227	1	0
Q9UHR5	SAP30BP	1	0
Q07890	SOS2	1	0
Q8N205	SYNE4	1	0
Q7L190	DPPA4	1	0
P17931	LGALS3	1	0
Q06330	RBPJ	1	0
P18859	ATP5J	1	0
Q03701	CEBPZ	1	0
Q08431	MFGE8	1	0
P07355	ANXA2	1	0
Q14147	DHX34	1	0
O60496	DOK2	1	0
P42858	HTT	1	0
Q6R327	RICTOR	1	0
O14980	XPO1	1	0
O14746	TERT	1	0
P78527	PRKDC	1	0
P68400	CSNK2A1	1	0
O00418	EEF2K	1	0
O00303	EIF3F	1	0
Q13151	HNRNPA0	1	0
Q9UBC0	ONECUT1	1	0
Q9UBP6	METTL1	1	0
Q15642	TRIP10	1	0
P04114	APOB	1	0
P43490	NAMPT	1	0
Q687X5	STEAP4	1	0
Q7L273	KCTD9	1	0
Q9H221	ABCG8	1	0
Q9P0P0	RNF181	1	0
O43482	OIP5	1	0
Q9NST1	PNPLA3	1	0
Q6PIJ6	FBXO38	1	0
Q16890	TPD52L1	1	0
Q9C002	C15orf48	1	0
Q13618	CUL3	1	0
Q9BPZ7	MAPKAP1	1	0
Q13501	SQSTM1	1	0
Q9BVC4	MLST8	1	0
Q92905	COPS5	1	0
Q96PU5	NEDD4L	1	0
O75674	TOM1L1	1	0
P60468	SEC61B	1	0
P12755	SKI	1	0
P34947	GRK5	1	0
P63279	UBE2I	1	0
Q13616	CUL1	1	0
Q06190	PPP2R3A	1	0
P41743	PRKCI	1	0
Q9Y5K6	CD2AP	1	0
Q96MP8	KCTD7	1	0
P48730	CSNK1D	1	0
P32121	ARRB2	1	0
P05771	PRKCB	1	0
Q99700	ATXN2	1	0
O75604	USP2	1	0
Q8IW41	MAPKAPK5	1	0
P46937	YAP1	1	0
Q6NYC1	JMJD6	1	0
Q9H492	MAP1LC3A	1	0
Q9Y2T3	GDA	1	0
P29279	CTGF	1	0
P20248	CCNA2	1	0
Q8NER1	TRPV1	1	0
Q2YD98	UVSSA	1	0
O43852	CALU	1	0
Q9H3S7	PTPN23	1	0
Q9Y4L5	RNF115	1	0
P14635	CCNB1	1	0
P21980	TGM2	1	0
Q99704	DOK1	1	0
P55786	NPEPPS	1	0
Q9BY43	CHMP4A	1	0
Q01973	ROR1	1	0
Q15759	MAPK11	1	0
P78362	SRPK2	1	0
Q15418	RPS6KA1	1	0
P36542	ATP5C1	1	0
Q96BK5	PINX1	1	0
Q9BQ66	KRTAP4-12	1	0
P62158	CALM3	1	0
P42566	EPS15	1	0
Q9UJ41	RABGEF1	1	0
P51948	MNAT1	1	0
P51946	CCNH	1	0
P04406	GAPDH	1	0
P08195	SLC3A2	1	0
P09496	CLTA	1	0
P31947	SFN	1	0
P06702	S100A9	1	0
P01135	TGFA	1	0
P68431	HIST1H3H	1	0
O00443	PIK3C2A	1	0
P53675	CLTCL1	1	0
P55735	SEC13	1	0
P05362	ICAM1	1	0
P51636	CAV2	1	0
Q9NYD6	HOXC10	1	0
Q13740	ALCAM	1	0
P68366	TUBA4A	1	0
P05023	ATP1A1	1	0
P05026	ATP1B1	1	0
P49841	GSK3B	1	0
P13987	CD59	1	0
O75368	SH3BGRL	1	0
P51692	STAT5B	1	0
P41240	CSK	1	0
P60484	PTEN	1	0
O14786	NRP1	1	0
P04083	ANXA1	1	0
Q8IZV2	CMTM8	1	0
Q92625	ANKS1A	1	0
O96018	APBA3	1	0
O00213	APBB1	1	0
O95704	APBB3	1	0
P51813	BMX	1	0
Q9NSE2	CISH	1	0
Q8IZW8	TNS4	1	0
Q8TEW6	DOK4	1	0
Q9P104	DOK5	1	0
Q7Z6G8	ANKS1B	1	0
P07332	FES	1	0
O14654	IRS4	1	0
O60674	JAK2	1	0
Q9UQQ2	SH2B3	1	0
Q9UQF2	MAPK8IP1	1	0
Q9Y6R0	NUMBL	1	0
P16885	PLCG2	1	0
Q13882	PTK6	1	0
Q8WYP3	RIN2	1	0
Q9NRF2	SH2B1	1	0
O60880	SH2D1A	1	0
Q9NP31	SH2D2A	1	0
Q92529	SHC3	1	0
Q9Y490	TLN1	1	0
P43403	ZAP70	1	0
O60603	TLR2	1	0
O00206	TLR4	1	0
Q15047	SETDB1	1	0
P98170	XIAP	1	0
P12830	CDH1	1	0
Q9H0K1	SIK2	1	0
O15111	CHUK	1	0
Q99683	MAP3K5	1	0
P23945	FSHR	1	0
Q14289	PTK2B	1	0
O75159	SOCS5	1	0
P29466	CASP1	1	0
P55210	CASP7	1	0
Q53EL6	PDCD4	1	0
P42345	MTOR	1	0
O14828	SCAMP3	1	0
P54762	EPHB1	1	0
Q99962	SH3GL2	1	0
P24941	CDK2	1	0
P15692	VEGFA	1	0
O00267	SUPT5H	1	0
Q9BWU1	CDK19	1	0
P11802	CDK4	1	0
Q13393	PLD1	1	0
Q00535	CDK5	1	0
O75886	STAM2	1	0
P56277	CMC4	1	0
Q53GL0	PLEKHO1	1	0
P56278	MTCP1	1	0
P38936	CDKN1A	1	0
P10828	THRB	1	0
Q02447	SP3	1	0
Q15262	PTPRK	1	0
P23469	PTPRE	1	0
Q9Y2R2	PTPN22	1	0
Q14103	HNRNPD	1	0
P35228	NOS2	1	0
P24385	CCND1	1	0
P15941	MUC1	1	0
P20336	RAB3A	1	0
Q14050	COL9A3	1	0
Q96CW1	AP2M1	1	0
Q13889	GTF2H3	1	0
P19447	ERCC3	1	0
P34932	HSPA4	1	0
P49908	SEPP1	1	0
P60520	GABARAPL2	1	0
P16930	FAH	1	0
Q92733	PRCC	1	0
Q02952	AKAP12	1	0
Q9UBN7	HDAC6	1	0
Q9NNZ3	DNAJC4	1	0
Q8N111	CEND1	1	0
Q9Y230	RUVBL2	1	0
P23528	CFL1	1	0
Q00839	HNRNPU	1	0
P55036	PSMD4	1	0
Q02246	CNTN2	1	0
Q06830	PRDX1	1	0
Q13888	GTF2H2	1	0
P53041	PPP5C	1	0
Q8IVM0	CCDC50	1	0
P14625	HSP90B1	1	0
Q14318	FKBP8	1	0
Q09666	AHNAK	1	0
P40925	MDH1	1	0
Q96JA1	LRIG1	1	0
P12004	PCNA	1	0
P31939	ATIC	1	0
Q14515	SPARCL1	1	0
Q13191	CBLB	1	0
Q99784	OLFM1	1	0
P06132	UROD	1	0
P02751	FN1	1	0
Q15819	UBE2V2	1	0
Q8TF42	UBASH3B	1	0
O75095	MEGF6	1	0
Q6UWJ1	TMCO3	1	0
Q14204	DYNC1H1	1	0
P21291	CSRP1	1	0
P52306	RAP1GDS1	1	0
Q9Y3A3	MOB4	1	0
Q92759	GTF2H4	1	0
P17174	GOT1	1	0
O94992	HEXIM1	1	0
P43243	MATR3	1	0
O00170	AIP	1	0
Q9Y6K9	IKBKG	1	0
Q12852	MAP3K12	1	0
P28715	ERCC5	1	0
P26641	EEF1G	1	0
Q13491	GPM6B	1	0
P78371	CCT2	1	0
Q13561	DCTN2	1	0
Q8N163	KIAA1967	1	0
P41222	PTGDS	1	0
Q9Y237	PIN4	1	0
Q15005	SPCS2	1	0
Q8N2Y8	RUSC2	1	0
P08107	HSPA1A	1	0
Q15120	PDK3	1	0
Q9Y2H9	MAST1	1	0
Q8TDB4	MGARP	1	0
P04075	ALDOA	1	0
P31948	STIP1	1	0
Q16186	ADRM1	1	0
P52294	KPNA1	1	0
Q99418	CYTH2	1	0
P31151	S100A7	1	0
Q71U36	TUBA1A	1	0
O95988	TCL1B	1	0
P32780	GTF2H1	1	0
P33993	MCM7	1	0
Q9BRG2	SH2D3A	1	0
Q07889	SOS1	1	0
P07585	DCN	1	0
O15162	PLSCR1	1	0
P05106	ITGB3	1	0
P21453	S1PR1	1	0
P08922	ROS1	1	0
P16070	CD44	1	0
P17252	PRKCA	1	0
P08758	ANXA5	1	0
Q15121	PEA15	1	0
O60716	CTNND1	1	0
Q9UIW2	PLXNA1	1	0
Q6UWE0	LRSAM1	1	0
P14923	JUP	1	0
P17948	FLT1	1	0
P49069	CAMLG	1	0
Q6ZYL4	GTF2H5	1	0
Q99075	HBEGF	1	0
P17676	CEBPB	1	0
P27701	CD82	1	0
Q9ULV8	CBLC	1	0
O14543	SOCS3	1	0
Q13546	RIPK1	1	0
O15492	RGS16	1	0
O14944	EREG	1	0
Q13480	GAB1	1	0
P16591	FER	1	0
Q01094	E2F1	1	0
O43597	SPRY2	1	0
P08069	IGF1R	1	0
O14964	HGS	1	0
P13591	NCAM1	1	0
P51452	DUSP3	1	0
O15357	INPPL1	1	0
P42768	WAS	1	0
Q13330	MTA1	1	0
P15514	AREG	1	0
Q05397	PTK2	1	0
Q8TDZ2	MICAL1	1	0
Q9NV92	NDFIP2	1	0
P10827	THRA	1	0
Q15545	TAF7	1	0
Q9UKB1	FBXW11	1	0
Q15847	C10orf116	1	0
Q9Y297	BTRC	1	0
P52788	SMS	1	0
Q9HAU4	SMURF2	1	0
Q00013	MPP1	1	0
P62316	SNRPD2	1	0
P18074	ERCC2	1	0
Q00987	MDM2	1	0
P61968	LMO4	1	0
P62736	ACTA2	1	0
Q9HBU1	BARX1	1	0
P50750	CDK9	1	0
Q6GQQ9	OTUD7B	1	0
Q13467	FZD5	1	0
Q02539	HIST1H1A	1	0
Q9BT67	NDFIP1	1	0
P18085	ARF4	1	0
P39880	CUX1	1	0
P24666	ACP1	1	0
Q06187	BTK	1	0
P63151	PPP2R2A	1	0
P05556	ITGB1	1	0
P17612	PRKACA	1	0
P10644	PRKAR1A	1	0
P53621	COPA	1	0
Q8N122	RPTOR	1	0
Q92918	MAP4K1	1	0
P68133	ACTA1	1	0
P10276	RARA	1	0
P11473	VDR	1	0
Q00534	CDK6	1	0
Q13153	PAK1	1	0
Q6NZI2	PTRF	1	0
P51149	RAB7A	1	0
Q9H9Y6	POLR1B	1	0
Q16627	CCL14	1	0
Q15363	TMED2	1	0
P35326	SPRR2A	1	0
Q9H488	POFUT1	1	0
P02647	APOA1	1	0
P13693	TPT1	1	0
P08670	VIM	1	0
Q9UBB4	ATXN10	1	0
Q96EY1	DNAJA3	1	0
P62258	YWHAE	1	0
Q969Z0	TBRG4	1	0
Q99959	PKP2	1	0
P27348	YWHAQ	1	0
O60884	DNAJA2	1	0
Q9H5V8	CDCP1	1	0
P54760	EPHB4	1	0
P0CG47	UBB	1	0
Q04695	KRT17	1	0
P02538	KRT6A	1	0
P13647	KRT5	1	0
P04264	KRT1	1	0
P06576	ATP5B	1	0
P56945	BCAR1	1	0
O43592	XPOT	1	0
P38646	HSPA9	1	0
P35221	CTNNA1	1	0
P02533	KRT14	1	0
Q00325	SLC25A3	1	0
Q07065	CKAP4	1	0
Q14974	KPNB1	1	0
P31689	DNAJA1	1	0
P16615	ATP2A2	1	0
Q96AG4	LRRC59	1	0
P49023	PXN	1	0
P31943	HNRNPH1	1	0
Q14192	FHL2	1	0
P10412	HIST1H1E	1	0
P62807	HIST1H2BE	1	0
P52597	HNRNPF	1	0
P61978	HNRNPK	1	0
P98172	EFNB1	1	0
Q14134	TRIM29	1	0
P07437	TUBB	1	0
P10809	HSPD1	1	0
P10599	TXN	1	0
P05141	SLC25A5	1	0
P11021	HSPA5	1	0
P29317	EPHA2	1	0
P68104	EEF1A1	1	0
Q9NR50	EIF2B3	1	0
O75815	BCAR3	1	0
P31949	S100A11	1	0
P40855	PEX19	1	0
P17600	SYN1	1	0
Q9H299	SH3BGRL3	1	0
P06396	GSN	1	0
P60880	SNAP25	1	0
O95782	AP2A1	1	0
Q96AD5	PNPLA2	1	0
Q4KWH8	PLCH1	1	0
A4FU49	SH3D21	1	0
P51659	HSD17B4	1	0
P43629	KIR3DL1	1	0
P01909	HLA-DQA1	1	0
Q96L92	SNX27	1	0
P60953	CDC42	1	0
Q99933	BAG1	1	0
P19838	NFKB1	1	0
P25963	NFKBIA	1	0
P30876	POLR2B	1	0
Q12929	EPS8	1	0
O15372	EIF3H	1	0
P51668	UBE2D1	1	0
Q9BUA3	C11orf84	1	0
P29083	GTF2E1	1	0
Q15750	TAB1	1	0
P51610	HCFC1	1	0
Q8N1I0	DOCK4	1	0
P61619	SEC61A1	1	0
P50402	EMD	1	0
Q96IZ5	RBM41	1	0
P98175	RBM10	1	0
Q9Y4H2	IRS2	1	0
Q3SX64	ODF3L2	1	0
Q9BRS2	RIOK1	1	0
P62753	RPS6	1	0
Q8IY21	DDX60	1	0
P38398	BRCA1	1	0
Q99417	MYCBP	1	0
Q9NYF8	BCLAF1	1	0
Q9Y5B0	CTDP1	1	0
P67809	YBX1	1	0
P41212	ETV6	1	0
Q02556	IRF8	1	0
Q15797	SMAD1	1	0
P29084	GTF2E2	1	0
Q6XQN6	NAPRT1	1	0
P39210	MPV17	1	0
P23511	NFYA	1	0
O95294	RASAL1	1	0
P19634	SLC9A1	1	0
Q86YJ7	ANKRD13B	1	0
Q8IZ07	ANKRD13A	1	0
P09917	ALOX5	1	0
Q9BSL1	UBAC1	1	0
Q9BV68	RNF126	1	0
O95453	PARN	1	0
P30305	CDC25B	1	0
O94763	URI1	1	0
Q6ZTN6	ANKRD13D	1	0
Q13492	PICALM	1	0
P11940	PABPC1	1	0
O60828	PQBP1	1	0
O00273	DFFA	1	0
Q9NYB9	ABI2	1	0
O75581	LRP6	1	0
P35070	BTC	1	0
Q14247	CTTN	1	0
P01023	A2M	1	0
P23634	ATP2B4	1	0
Q9UQ35	SRRM2	1	0
Q96HN2	AHCYL2	1	0
P08151	GLI1	1	0
